# Supplementary material for: Raveneliapiepenbringiae and Raveneliahernandezii, two new rust species on Senegalia (Fabaceae, Mimosoideae) from Panama and Costa Rica
Source: MycoKeys. 2018 Oct 23;(41):51–63. doi: 10.3897/mycokeys.41.27694 (PMC6207637; doi:10.3897/mycokeys.41.27694)
Supplement: XML Treatment for Ravenelia hernandezii [file mycokeys.41.27694-treatment2.xml]

<!DOCTYPE tp:taxon-treatment
  PUBLIC "-//TaxonX//DTD Taxonomic Treatment Publishing DTD v0 20100105//EN" "tax-treatment-NSO.dtd">
<tp:taxon-treatment xmlns:tp="http://www.plazi.org/taxpub"><tp:treatment-meta><kwd-group><label>Taxon classification</label><kwd><named-content xmlns:xlink="http://www.w3.org/1999/xlink" content-type="kingdom">Fungi</named-content></kwd><kwd><named-content xmlns:xlink="http://www.w3.org/1999/xlink" content-type="order">Pucciniales</named-content></kwd><kwd><named-content xmlns:xlink="http://www.w3.org/1999/xlink" content-type="family">Raveneliaceae</named-content></kwd></kwd-group><mixed-citation publication-type="journal"><person-group><name><surname>Ebinghaus</surname><given-names>M.</given-names></name><name><surname>Begerow</surname><given-names>D.</given-names></name></person-group><article-title><italic><tp:taxon-name><tp:taxon-name-part taxon-name-part-type="genus" reg="Ravenelia">Ravenelia</tp:taxon-name-part><tp:taxon-name-part taxon-name-part-type="species" reg="piepenbringiae">piepenbringiae</tp:taxon-name-part></tp:taxon-name></italic> and <italic><tp:taxon-name><tp:taxon-name-part taxon-name-part-type="genus" reg="Ravenelia">Ravenelia</tp:taxon-name-part><tp:taxon-name-part taxon-name-part-type="species" reg="hernandezii">hernandezii</tp:taxon-name-part></tp:taxon-name></italic>, two new rust species on <italic><tp:taxon-name><tp:taxon-name-part taxon-name-part-type="genus" reg="Senegalia">Senegalia</tp:taxon-name-part></tp:taxon-name></italic> (<tp:taxon-name><tp:taxon-name-part taxon-name-part-type="family">Fabaceae</tp:taxon-name-part></tp:taxon-name>, <tp:taxon-name><tp:taxon-name-part taxon-name-part-type="subfamily">Mimosoideae</tp:taxon-name-part></tp:taxon-name>) from Panama and Costa Rica</article-title><source>MycoKeys</source><day>23</day><month>10</month><year>2018</year><volume>2018</volume><issue>41</issue><fpage>51</fpage><lpage>63</lpage><pub-id pub-id-type="doi">10.3897/mycokeys.41.27694</pub-id></mixed-citation></tp:treatment-meta><tp:nomenclature><tp:taxon-name>
              <tp:taxon-name-part taxon-name-part-type="genus" reg="Ravenelia">Ravenelia</tp:taxon-name-part>
              <tp:taxon-name-part taxon-name-part-type="species" reg="hernandezii">hernandezii</tp:taxon-name-part>
              <object-id xmlns:xlink="http://www.w3.org/1999/xlink" content-type="mycobank" xlink:type="simple">Mycobank: MB 824298</object-id>
            </tp:taxon-name><tp:taxon-authority>Ebinghaus &amp; Begerow, sp. nov. on Senegalia tenuifolia (L.) Britton and Rose (Mimosoideae, Leguminosae)</tp:taxon-authority><xref ref-type="fig" rid="F3">Fig. 3</xref></tp:nomenclature><tp:treatment-sec sec-type="material" id="SECID0EYSAG"><title>Type.</title><p>Costa Rica, Guanacaste, Area de Conservación Guanacaste, Sendero Bosque húmedo (<named-content xmlns:xlink="http://www.w3.org/1999/xlink" content-type="dwc:verbatimCoordinates" xlink:type="simple"><named-content content-type="geo-json" specific-use="{&#34;type&#34;:&#34;Point&#34;,&#34;coordinates&#34;:[-85.607500,10.845033]}" id="NCID0EBTAG" xlink:type="simple">10°50.702'N, 85°36.450'W</named-content></named-content>) on <italic><tp:taxon-name><tp:taxon-name-part taxon-name-part-type="genus" reg="Senegalia">Senegalia</tp:taxon-name-part><tp:taxon-name-part taxon-name-part-type="species" reg="tenuifolia">tenuifolia</tp:taxon-name-part></tp:taxon-name></italic> (L.) Britton and Rose, coll. J.R. Hernandez, 1. December 2003. Holotype: <named-content xmlns:xlink="http://www.w3.org/1999/xlink" content-type="dwc:institutional_code" xlink:type="simple">BPI</named-content> 872308 (<named-content xmlns:xlink="http://www.w3.org/1999/xlink" content-type="dwc:institutional_code" xlink:type="simple">BPI</named-content>).</p></tp:treatment-sec><tp:treatment-sec sec-type="etymology" id="SECID0E2TAG"><title>Etymology.</title><p>Named after J.R. Hernández who collected the type specimen.</p><p>Spermogonia and aecia not seen. Uredinia hypophyllous, minute, single or in small and often loose groups, ochraceous to light brown, 0.1–0.3 mm in diameter, aparaphysate, subepidermal, erumpent and surrounded by torn epidermis; urediniospores obovoidal, ellipsoidal, often reniform or slightly curved, ochraceous brown, often with an attached fragment of the pedicel, (17)18–21(24) × (8)9–10(12) mm; spore wall thin, laterally (0.5)1–1.5 mm thick, apically and basally slightly thickened, distinctly echinulate; aculei approximately 1.0–1.5 mm high, germ pores 5–6, in equatorial position. Telia replacing uredinia, chestnut- to dark brown. Teliospores (59)67–75(96) mm, roundish or broadly ellipsoidal to oblong in planar view, hemispherical in lateral view, 5–6 probasidial cells across, single-layered, central cells often arranged in two rows of 3 or 4 cells, each cell (19)22–25(39) × (11)17–22(28) mm, cell wall thickened at the apex, (2.5)3.0–4.5(6.0) mm thick, often with a thin and hyaline outer layer, probasidial cells each with 3–5 rod-shaped straight spines (1)3–4(6) mm long; cysts on the abaxial side of the teliospores, uniseriate and in same position and number as the peripheral probasidial cells, globose, hyaline, swelling in water, slight swelling in lactophenol.</p><fig id="F3" position="float" orientation="portrait"><label>Figure 3.</label><caption><p><italic><tp:taxon-name><tp:taxon-name-part taxon-name-part-type="genus" reg="Ravenelia">Ravenelia</tp:taxon-name-part><tp:taxon-name-part taxon-name-part-type="species" reg="hernandezii">hernandezii</tp:taxon-name-part></tp:taxon-name></italic>. <bold>A</bold> Infected leaflets of <italic><tp:taxon-name><tp:taxon-name-part taxon-name-part-type="genus" reg="Senegalia">S.</tp:taxon-name-part><tp:taxon-name-part taxon-name-part-type="species" reg="tenuifolia">tenuifolia</tp:taxon-name-part></tp:taxon-name></italic><bold>B</bold> Mixed sori containing urediniospores and teliospores <bold>C</bold> Teliospore seen in LM <bold>D</bold> telium seen by SEM <bold>E</bold> Adaxial view of a teliospore by LM, with arrows indicating the uniseriate cysts <bold>F</bold> SEM view of spinescent teliospores <bold>G</bold> LM view of the upper surface <bold>H</bold> drawing of a urediniospore. Scale Bars: 0.5 mm (<bold>A</bold>); 0.1 mm (<bold>B</bold>); 20 mm (<bold>C–G</bold>); 10 mm (<bold>H</bold>).</p></caption><graphic xmlns:xlink="http://www.w3.org/1999/xlink" xlink:href="mycokeys-41-051-g003.jpg" position="float" orientation="portrait" xlink:type="simple" id="oo_236818.jpg"/></fig></tp:treatment-sec></tp:taxon-treatment>
